# Supplementary material for: Comparative Analysis of the Effects of Maternal Hypoxia and Placental Ischemia on HIF1-Dependent Metabolism and the Glucocorticoid System in the Embryonic and Newborn Rat Brain
Source: Int J Mol Sci. 2024 Dec 12;25(24):13342. doi: 10.3390/ijms252413342 (PMC11727977; doi:10.3390/ijms252413342)
Supplement: Supplementary file 1 [file ijms-25-13342-s001.zip]

Archive with 1 entries (1 files):
- ijms-3293662-supplementary.pdf
